# Supplementary material for: Abortion and Lamb Mortality between Pregnancy Scanning and Lamb Marking for Maiden Ewes in Southern Australia
Source: Animals (Basel). 2021 Dec 21;12(1):10. doi: 10.3390/ani12010010 (PMC8749747; doi:10.3390/ani12010010)
Supplement: Supplementary file 1 [file animals-12-00010-s001.zip]

Archive with 1 entries (1 files):
- animals-1471938-supplementary.pdf
